# Supplementary material for: Colonisation Patterns of Nosema ceranae in the Azores Archipelago
Source: Vet Sci. 2022 Jun 25;9(7):320. doi: 10.3390/vetsci9070320 (PMC9323992; doi:10.3390/vetsci9070320)
Supplement: Supplementary file 1 [file vetsci-09-00320-s001.zip]

Archive with 1 entries (1 files):
- vetsci-1774635-supplementary.pdf
